# Supplementary material for: Effect of Aflasafe TZ01® on Aflatoxin Reduction and Emerging Challenges with Fusarium Mycotoxins in Maize from Rural Tanzania
Source: Toxins (Basel). 2025 Aug 19;17(8):419. doi: 10.3390/toxins17080419 (PMC12389803; doi:10.3390/toxins17080419)
Supplement: Supplementary file 1 [file toxins-17-00419-s001.zip]

Archive with 1 entries (1 files):
- toxins-3759331-supplementary.xlsx
