# Supplementary material for: Effect of Aflasafe TZ01® on Aflatoxin Reduction and Emerging Challenges with Fusarium Mycotoxins in Maize from Rural Tanzania
Source: Toxins (Basel). 2025 Aug 19;17(8):419. doi: 10.3390/toxins17080419 (PMC12389803; doi:10.3390/toxins17080419)
Supplement: Supplementary file 1 [file toxins-17-00419-s001.zip › toxins-3759331-supplementary.xlsx]

## Sheet: RAW DATA WITH HALF LOD AND CEN
Samplecode	location	NIV_CT	NIV_CT_cen	NIV_T	NIV_T_cen	DON_CT	DON_CT_cen	DON_T	DON_T_cen	FUS-S_CT	FUS-S_CT_cen	FUS-S_T	FUS-S_T_cen	NEO_CT	NEO_CT_cen	NEO_T	NEO_T_cen	3-AcDON_CT	3-AcDON_CT_cen	3-AcDON_T	3-AcDON_T_cen	15 AcDON_CT	15 AcDON_CT_cen	15 AcDON_T	15 AcDON_T_cen	AFG2_CT	AFG2_CT_cen	AFG2_T	AFG2_T_cen	AFG1_CT	AFG1_CT_cen	AFG1_T	AFG1_T_cen	AFB2_CT	AFB2_CT_cen	AFB2_T	AFB2_T_cen	AFB1_CT	AFB1_CT_cen	AFB1_T	AFB1_T_cen	DAS_CT	DAS_CT_cen	DAS_T	DAS_T_cen	ROQ C_CT	ROQ C_CT_cen	ROQ C_T	ROQ C_T_cen
CHMC001	c	3.17	1	8.31577	0	1.37	1	1.37	1	58.3482	0	0.86	1	0.195	1	0.195	1	1.18	1	1.18	1	7.05	1	7.05	1	0.0848772	0	0.0820587	0	0.095	1	0.095	1	0.07	1	0.07	1	0.16	1	0.16	1	0.13262	0	0.065	1	0.69	1	0.69	1
CHMC002	c	3.17	1	3.17	1	1.37	1	1.37	1	57.8416	0	0.86	1	0.195	1	0.195	1	1.18	1	1.18	1	7.05	1	7.05	1	0.04	1	0.04	1	0.095	1	0.095	1	0.07	1	0.07	1	0.16	1	0.16	1	0.065	1	0.065	1	0.69	1	0.69	1
CHMC003	c	3.17	1	3.17	1	1.37	1	1.37	1	57.9832	0	0.86	1	0.195	1	0.195	1	1.18	1	1.18	1	7.05	1	7.05	1	0.04	1	0.04	1	0.095	1	0.095	1	0.07	1	0.07	1	0.362016	0	0.16	1	0.065	1	0.065	1	0.69	1	0.69	1
CHMC004	c	3.17	1	7.32271	0	1.37	1	1.37	1	58.0858	0	0.86	1	0.195	1	0.195	1	1.18	1	1.18	1	7.05	1	7.05	1	0.04	1	0.516337	0	0.095	1	0.095	1	0.07	1	0.07	1	0.16	1	0.16	1	0.065	1	0.207454	0	0.69	1	0.69	1
CHMC005	c	3.17	1	3.17	1	1.37	1	1.37	1	57.8965	0	0.86	1	0.195	1	0.195	1	1.18	1	1.18	1	7.05	1	7.05	1	0.04	1	0.124934	0	0.216385	0	0.095	1	0.07	1	0.07	1	0.16	1	0.16	1	0.562847	0	0.065	1	0.69	1	0.69	1
CHMJ006	c	3.17	1	3.17	1	1.37	1	1.37	1	58.4664	0	0.86	1	0.195	1	0.195	1	1.18	1	1.18	1	7.05	1	7.05	1	0.04	1	0.233338	0	0.095	1	0.095	1	0.07	1	0.07	1	0.16	1	0.16	1	0.065	1	0.065	1	0.69	1	0.69	1
CHMJ007	c	3.17	1	3.17	1	1.37	1	1.37	1	58.041	0	0.86	1	0.195	1	0.195	1	1.18	1	1.18	1	7.05	1	7.05	1	0.166986	0	0.04	1	0.095	1	0.211244	0	0.07	1	0.07	1	0.16	1	0.16	1	0.065	1	0.065	1	0.69	1	0.69	1
CHMJ008	c	3.17	1	3.17	1	1.37	1	1.37	1	57.9335	0	0.86	1	0.195	1	0.195	1	1.18	1	1.18	1	7.05	1	7.05	1	0.279212	0	0.17259	0	0.095	1	0.095	1	0.07	1	0.07	1	0.16	1	0.16	1	0.065	1	0.065	1	0.69	1	0.69	1
CHKL009	c	3.17	1	14.8398	0	1.37	1	1.37	1	58.4595	0	0.86	1	0.195	1	0.195	1	1.18	1	1.18	1	7.05	1	7.05	1	0.0866599	0	0.04	1	0.095	1	0.095	1	0.07	1	0.07	1	0.16	1	0.16	1	0.065	1	0.065	1	0.69	1	0.69	1
CHKL010	c	3.17	1	3.17	1	1.37	1	1.37	1	58.8284	0	0.86	1	0.195	1	0.195	1	1.18	1	1.18	1	7.05	1	7.05	1	0.087898	0	0.295204	0	0.095	1	0.095	1	0.07	1	0.07	1	0.599629	0	0.16	1	0.065	1	0.065	1	0.69	1	0.69	1
CHKL011	c	3.17	1	3.17	1	1.37	1	1.37	1	58.058	0	0.86	1	0.195	1	0.195	1	1.18	1	1.18	1	7.05	1	7.05	1	0.434247	0	0.168885	0	0.095	1	0.095	1	0.07	1	0.07	1	0.587394	0	0.16	1	0.065	1	0.065	1	0.69	1	0.69	1
CHKLT012	c	3.17	1	3.17	1	1.37	1	1.37	1	58.1955	0	0.86	1	0.195	1	0.195	1	1.18	1	1.18	1	7.05	1	7.05	1	0.04	1	0.04	1	0.095	1	0.095	1	0.07	1	0.07	1	0.16	1	0.16	1	0.065	1	0.065	1	0.69	1	0.69	1
CHSO013	c	3.17	1	19.2868	0	1.37	1	1.37	1	58.5153	0	0.86	1	0.195	1	0.195	1	1.18	1	1.18	1	7.05	1	7.05	1	0.04	1	0.196151	0	0.095	1	0.095	1	0.07	1	0.07	1	0.16	1	0.16	1	0.065	1	0.065	1	0.69	1	0.69	1
CHSO014	c	3.17	1	3.17	1	1.37	1	1.37	1	58.1288	0	0.86	1	0.195	1	0.195	1	1.18	1	1.18	1	7.05	1	7.05	1	0.0955469	0	0.0781721	0	0.095	1	0.095	1	0.07	1	0.07	1	0.16	1	0.16	1	0.065	1	0.154047	0	0.69	1	0.69	1
CHSO015	c	8.09393	0	11.5941	0	1.37	1	1.37	1	58.2842	0	0.86	1	0.195	1	0.195	1	1.18	1	1.18	1	7.05	1	7.05	1	0.167019	0	0.04	1	0.095	1	0.095	1	0.07	1	0.07	1	0.16	1	0.16	1	0.065	1	0.144084	0	0.69	1	0.69	1
CHHM016	c	3.17	1	3.17	1	1.37	1	1.37	1	58.0448	0	0.86	1	0.195	1	0.195	1	1.18	1	1.18	1	7.05	1	7.05	1	0.04	1	0.04	1	0.095	1	0.095	1	0.07	1	0.07	1	0.16	1	0.16	1	0.065	1	0.065	1	0.69	1	0.69	1
CHHM017	c	3.17	1	3.17	1	1.37	1	1.37	1	58.717	0	0.86	1	0.195	1	0.195	1	1.18	1	1.18	1	7.05	1	7.05	1	0.04	1	0.146348	1	1.26186	0	0.095	1	0.07	1	0.07	1	0.16	1	0.16	1	0.065	1	0.065	1	0.69	1	0.69	1
CHHM018	c	11.1438	0	3.17	1	1.37	1	1.37	1	58.3706	0	0.86	1	0.195	1	1.4085	0	1.18	1	1.18	1	7.05	1	7.05	1	0.159967	0	0.270421	1	0.095	1	0.095	1	0.07	1	0.07	1	0.383045	0	0.16	1	0.286313	0	0.065	1	0.69	1	0.69	1
CHMH019	c	3.17	1	8.32968	0	1.37	1	1.37	1	58.4613	0	0.86	1	0.195	1	0.195	1	1.18	1	1.18	1	7.05	1	7.05	1	0.04	1	0.118643	1	0.095	1	0.095	1	0.07	1	0.07	1	0.16	1	0.16	1	0.065	1	0.065	1	0.69	1	0.69	1
CHMH020	c	3.17	1	3.17	1	1.37	1	9.86661	0	58.3287	0	58.8469	0	0.195	1	0.195	1	1.18	1	1.18	1	7.05	1	7.05	1	0.04	1	0.123784	1	0.095	1	0.095	1	0.07	1	0.07	1	0.16	1	0.16	1	0.065	1	0.065	1	0.69	1	0.69	1
CHMH021	c	8.57402	0	3.17	1	1.37	1	1.37	1	58.3304	0	44.8797	0	0.195	1	0.195	1	1.18	1	1.18	1	7.05	1	7.05	1	0.04	1	0.289406	1	0.095	1	0.095	1	0.07	1	0.07	1	0.16	1	0.16	1	0.065	1	0.426389	0	0.69	1	0.69	1
CHGM022	c	7.86342	0	11.1022	0	1.37	1	1.37	1	58.3228	0	43.872	0	0.195	1	0.195	1	1.18	1	1.18	1	7.05	1	7.05	1	0.04	1	0.46602	1	0.095	1	0.095	1	0.07	1	0.07	1	0.16	1	0.553969	0	0.065	1	0.065	1	0.69	1	0.69	1
CHGM023	c	3.17	1	3.17	1	1.37	1	1.37	1	57.9886	0	44.6722	0	0.195	1	0.195	1	1.18	1	1.18	1	7.05	1	7.05	1	0.196067	0	0.0929172	1	0.205026	0	0.095	1	0.07	1	0.07	1	0.16	1	0.16	1	0.065	1	0.065	1	0.69	1	0.69	1
CHGM024	c	8.93664	0	3.17	1	1.37	1	1.37	1	44.0241	0	0.86	1	0.195	1	0.195	1	1.18	1	1.18	1	7.05	1	7.05	1	0.0953954	0	0.04	1	0.095	1	0.095	1	0.151029	0	0.07	1	0.389136	0	0.16	1	0.97319	0	0.065	1	0.69	1	0.69	1
CHGM025	c	3.17	1	3.17	1	1.37	1	1.37	1	43.9487	0	0.86	1	0.195	1	0.195	1	1.18	1	1.18	1	7.05	1	7.05	1	0.155316	0	0.04	1	0.095	1	0.095	1	0.07	1	0.07	1	0.16	1	0.16	1	0.065	1	0.065	1	0.69	1	0.69	1
CHGM026	c	7.03047	0	3.17	1	1.37	1	1.37	1	44.0264	0	0.86	1	0.195	1	0.195	1	1.18	1	1.18	1	7.05	1	7.05	1	0.205534	0	0.04	1	0.095	1	0.095	1	0.07	1	0.07	1	0.16	1	0.16	1	1.41759	0	0.065	1	0.69	1	0.69	1
CHIG027	c	3.17	1	3.17	1	1.37	1	1.37	1	44.8847	0	0.86	1	0.195	1	0.195	1	1.18	1	1.18	1	7.05	1	7.05	1	0.171865	0	0.04	1	0.095	1	0.095	1	0.07	1	0.07	1	0.83632	0	0.16	1	0.065	1	0.065	1	0.69	1	0.69	1
CHIG028	c	3.17	1	3.17	1	1.37	1	1.37	1	44.989	0	0.86	1	0.195	1	0.195	1	1.18	1	1.18	1	7.05	1	7.05	1	0.518864	0	0.04	1	0.217882	0	0.095	1	0.193668	0	0.07	1	0.363871	0	0.16	1	0.065	1	0.065	1	0.69	1	0.69	1
CHIG029	c	3.17	1	3.17	1	151.514	0	1.37	1	45.6112	0	0.86	1	0.195	1	0.195	1	15.7745	0	1.18	1	97.7219	0	7.05	1	0.04	1	0.04	1	0.095	1	0.095	1	0.140017	0	0.07	1	0.16	1	0.16	1	0.065	1	0.065	1	0.69	1	0.69	1
CHIG030	c	3.17	1	3.17	1	1.37	1	1.37	1	44.0241	0	0.86	1	0.195	1	0.195	1	1.18	1	1.18	1	7.05	1	7.05	1	0.168193	0	0.04	1	0.238179	0	0.095	1	0.07	1	0.07	1	0.16	1	0.16	1	0.065	1	0.065	1	0.69	1	0.69	1
CHIG031	c	14.4011	0	3.17	1	1.37	1	1.37	1	44.0502	0	0.86	1	0.195	1	0.195	1	1.18	1	1.18	1	7.05	1	7.05	1	0.484791	0	0.04	1	0.095	1	0.095	1	0.07	1	0.07	1	0.16	1	0.16	1	0.065	1	0.065	1	0.69	1	0.69	1
CHJS32	c	21.739	0	3.17	1	1.37	1	1.37	1	44.857	0	0.86	1	0.195	1	0.195	1	1.18	1	1.18	1	7.05	1	7.05	1	0.715143	0	0.04	1	0.095	1	0.095	1	0.07	1	0.07	1	0.16	1	0.16	1	0.221235	0	0.065	1	0.69	1	0.69	1
CHJS033	c	3.17	1	3.17	1	1.37	1	1.37	1	43.9713	0	0.86	1	0.195	1	0.195	1	1.18	1	1.18	1	7.05	1	7.05	1	0.286621	0	0.04	1	0.19454	0	0.095	1	0.07	1	0.07	1	0.16	1	0.16	1	0.065	1	0.065	1	0.69	1	0.69	1
CHJS034	c	3.17	1	3.17	1	1.37	1	1.37	1	44.541	0	0.86	1	0.195	1	0.195	1	1.18	1	1.18	1	7.05	1	7.05	1	0.04	1	0.04	1	0.095	1	0.095	1	0.07	1	0.07	1	0.16	1	0.16	1	0.065	1	0.065	1	0.69	1	0.69	1
CHJS035	c	7.57061	0	3.17	1	1.37	1	1.37	1	43.9345	0	0.86	1	0.195	1	0.195	1	1.18	1	1.18	1	7.05	1	7.05	1	0.04	1	0.04	1	0.095	1	0.095	1	0.07	1	0.07	1	0.16	1	0.16	1	0.065	1	0.065	1	0.69	1	0.69	1
CHJS036	c	3.17	1	3.17	1	1.37	1	1.37	1	43.7062	0	0.86	1	0.195	1	0.195	1	1.18	1	1.18	1	7.05	1	7.05	1	0.157107	0	0.04	1	0.095	1	0.095	1	0.07	1	0.07	1	0.16	1	0.16	1	0.065	1	0.065	1	0.69	1	0.69	1
CHJ037	c	3.17	1	3.17	1	1.37	1	1.37	1	0.86	1	43.877	0	0.195	1	0.195	1	1.18	1	1.18	1	7.05	1	7.05	1	0.04	1	0.27486	0	0.095	1	0.095	1	0.07	1	0.07	1	0.16	1	0.16	1	0.065	1	0.065	1	0.69	1	0.69	1
CHJ038	c	9.71422	0	3.17	1	1.37	1	1.37	1	0.86	1	0.86	1	0.195	1	0.195	1	1.18	1	1.18	1	7.05	1	7.05	1	0.04	1	0.04	1	0.095	1	0.095	1	8.19512	0	0.07	1	47.4139	0	0.16	1	0.065	1	0.065	1	0.69	1	0.69	1
KTENG001	k	29.1835	0	10.6559	0	47.0449	0	1676.73	0	0.86	1	0.86	1	0.195	1	0.195	1	1.18	1	93.4128	0	7.05	1	338.077	0	0.04	1	0.04	1	0.095	1	0.095	1	0.07	1	0.07	1	0.16	1	0.16	1	0.065	1	0.065	1	0.69	1	0.69	1
KTENG002	k	46.6276	0	42.7047	0	1.37	1	1.37	1	0.86	1	0.86	1	0.195	1	0.195	1	1.18	1	1.18	1	7.05	1	7.05	1	0.04	1	0.04	1	0.095	1	0.095	1	0.07	1	0.07	1	0.16	1	0.16	1	0.065	1	0.065	1	0.69	1	0.69	1
KTENG003	k	3.17	1	7.18032	0	1.37	1	1.37	1	0.86	1	0.86	1	0.195	1	0.195	1	1.18	1	1.18	1	7.05	1	7.05	1	0.04	1	0.04	1	0.095	1	0.095	1	0.07	1	0.07	1	0.16	1	0.16	1	0.065	1	0.065	1	0.69	1	0.69	1
KTENG004	k	59.6999	0	3.17	1	1.37	1	1.37	1	0.86	1	0.86	1	0.195	1	0.195	1	1.18	1	1.18	1	7.05	1	7.05	1	0.04	1	0.04	1	0.095	1	0.095	1	0.07	1	0.07	1	0.16	1	0.16	1	0.065	1	0.065	1	0.69	1	0.69	1
KTENG005	k	3.17	1	3.17	1	1.37	1	1.37	1	0.86	1	0.86	1	0.195	1	0.195	1	1.18	1	1.18	1	7.05	1	7.05	1	0.04	1	0.04	1	0.095	1	0.095	1	0.07	1	0.07	1	0.16	1	0.16	1	0.065	1	0.065	1	0.69	1	0.69	1
KTENG006	k	3.17	1	17.6254	0	1.37	1	1.37	1	0.86	1	0.86	1	0.195	1	0.195	1	1.18	1	1.18	1	7.05	1	7.05	1	0.04	1	0.04	1	0.095	1	0.095	1	0.07	1	0.07	1	0.16	1	0.16	1	0.065	1	0.065	1	0.69	1	0.69	1
KTENG007	k	9.51385	0	3.17	1	1.37	1	1.37	1	0.86	1	0.86	1	0.195	1	0.195	1	1.18	1	1.18	1	7.05	1	7.05	1	0.04	1	0.04	1	0.095	1	0.095	1	0.07	1	0.07	1	0.16	1	0.16	1	0.065	1	0.065	1	0.69	1	0.69	1
KTNAS008	k	3.17	1	179.898	0	1.37	1	1.37	1	0.86	1	0.86	1	0.195	1	130.16	0	1.18	1	51.7	0	7.05	1	7.05	1	0.04	1	5.68291	0	0.095	1	0.095	1	0.07	1	0.07	1	0.16	1	0.16	1	0.065	1	0.065	1	0.69	1	0.69	1
KTNAS009	k	3.17	1	3.17	1	1.37	1	1.37	1	0.86	1	0.86	1	0.195	1	0.195	1	1.18	1	1.18	1	7.05	1	7.05	1	0.04	1	0.04	1	0.095	1	0.095	1	0.07	1	0.07	1	0.16	1	0.16	1	0.065	1	0.065	1	0.69	1	0.69	1
KTNAS010	k	7.66856	0	3.17	1	1.37	1	1.37	1	0.86	1	0.86	1	0.195	1	0.195	1	1.18	1	1.18	1	7.05	1	7.05	1	0.04	1	0.04	1	0.095	1	0.095	1	0.07	1	0.07	1	0.16	1	0.16	1	0.065	1	0.065	1	0.69	1	0.69	1
KTMD011	k	3.17	1	3.17	1	1.37	1	1.37	1	0.86	1	0.86	1	0.195	1	0.195	1	1.18	1	1.18	1	7.05	1	7.05	1	0.04	1	0.04	1	0.095	1	0.095	1	0.07	1	0.07	1	0.16	1	0.16	1	0.065	1	0.065	1	0.69	1	0.69	1
KTMD012	k	3.17	1	108.258	0	1.37	1	1.37	1	0.86	1	0.86	1	0.195	1	0.195	1	1.18	1	1.18	1	7.05	1	7.05	1	0.04	1	0.04	1	0.095	1	5.91735	0	0.07	1	0.07	1	0.16	1	54.2507	0	0.065	1	0.065	1	0.69	1	0.69	1
KTMD013	k	3.17	1	3.17	1	1.37	1	1.37	1	0.86	1	0.86	1	0.195	1	0.195	1	1.18	1	1.18	1	7.05	1	17.8855	0	0.04	1	0.04	1	0.095	1	3.53516	0	0.07	1	0.07	1	0.16	1	0.16	1	0.065	1	0.065	1	0.69	1	0.69	1
KTMD014	k	3.17	1	3.17	1	1.37	1	1.37	1	0.86	1	0.86	1	0.195	1	0.195	1	1.18	1	1.18	1	7.05	1	7.05	1	0.04	1	0.04	1	0.095	1	0.095	1	0.07	1	0.07	1	0.16	1	0.16	1	0.065	1	0.065	1	0.69	1	0.69	1
KTMD015	k	3.17	1	3.17	1	1.37	1	1.37	1	0.86	1	60.8887	0	0.195	1	0.195	1	1.18	1	1.18	1	7.05	1	7.05	1	6.35849	0	0.04	1	51.9246	0	0.095	1	0.07	1	0.07	1	0.16	1	0.16	1	0.065	1	0.065	1	0.69	1	0.69	1
KTPA016	k	3.17	1	3.17	1	1.37	1	1.37	1	0.86	1	60.7762	0	0.195	1	0.195	1	1.18	1	1.18	1	7.05	1	7.05	1	0.04	1	0.04	1	0.095	1	0.095	1	0.07	1	0.07	1	0.16	1	0.16	1	0.065	1	0.065	1	0.69	1	0.69	1
KTPA017	k	3.17	1	3.17	1	1.37	1	1.37	1	0.86	1	61.2684	0	0.195	1	0.195	1	1.18	1	1.18	1	7.05	1	7.05	1	5.59201	0	0.04	1	37.3999	0	0.095	1	0.07	1	0.07	1	0.16	1	0.16	1	0.065	1	0.065	1	0.69	1	0.69	1
KTPA018	k	3.17	1	3.17	1	1.37	1	1.37	1	0.86	1	60.1658	0	0.195	1	0.195	1	1.18	1	1.18	1	7.05	1	7.05	1	0.04	1	0.04	1	0.095	1	0.095	1	0.07	1	0.07	1	0.16	1	0.16	1	0.065	1	0.065	1	0.69	1	0.69	1
KTPA019	k	3.17	1	7.05349	0	1.37	1	1.37	1	0.86	1	60.3809	0	0.195	1	0.195	1	1.18	1	1.18	1	7.05	1	7.05	1	0.04	1	0.04	1	0.095	1	0.095	1	0.07	1	0.07	1	0.16	1	0.16	1	0.065	1	0.065	1	0.69	1	0.69	1
KTKIM020	k	3.17	1	3.17	1	1.37	1	1.37	1	0.86	1	60.2571	0	0.195	1	0.195	1	1.18	1	1.18	1	7.05	1	7.05	1	0.04	1	0.04	1	0.095	1	0.095	1	0.07	1	0.07	1	0.16	1	0.16	1	0.065	1	0.065	1	0.69	1	0.69	1
KTKIM021-1	k	3.17	1	3.17	1	1.37	1	1.37	1	0.86	1	60.3136	0	0.195	1	0.195	1	1.18	1	1.18	1	7.05	1	7.05	1	0.04	1	0.04	1	0.095	1	0.095	1	0.07	1	0.07	1	0.16	1	0.16	1	0.065	1	5.0977	0	0.69	1	0.69	1
KTKIM022	k	19.4242	0	6.86475	0	1.37	1	1.37	1	0.86	1	60.2361	0	0.195	1	0.195	1	1.18	1	1.18	1	7.05	1	7.05	1	0.04	1	0.04	1	0.095	1	0.095	1	0.07	1	0.07	1	0.16	1	0.16	1	0.065	1	24.9407	0	0.69	1	0.69	1
KTKIM023 -2	k	8.13637	0	15.9194	0	1.37	1	1.37	1	0.86	1	60.2254	0	0.195	1	0.195	1	1.18	1	1.18	1	7.05	1	7.05	1	0.04	1	0.04	1	0.095	1	0.095	1	0.07	1	0.07	1	0.16	1	0.16	1	0.065	1	0.065	1	0.69	1	0.69	1
KTMB024	k	3.17	1	3.17	1	1.37	1	1.37	1	0.86	1	60.3029	0	0.195	1	0.195	1	1.18	1	1.18	1	7.05	1	7.05	1	0.04	1	0.04	1	0.095	1	0.095	1	0.07	1	0.07	1	0.16	1	0.16	1	0.065	1	0.065	1	0.69	1	0.69	1
KTMB025	k	8.00405	0	9.30021	0	1.37	1	1.37	1	0.86	1	60.4507	0	0.195	1	0.195	1	1.18	1	1.18	1	7.05	1	7.05	1	0.04	1	0.04	1	0.095	1	0.095	1	0.07	1	0.07	1	0.16	1	0.16	1	0.065	1	0.065	1	0.69	1	0.69	1
KTMW026	k	3.17	1	3.17	1	1.37	1	1.37	1	0.86	1	60.3736	0	0.195	1	0.195	1	1.18	1	1.18	1	7.05	1	7.05	1	0.04	1	0.04	1	0.095	1	0.095	1	0.07	1	0.07	1	0.16	1	0.16	1	0.065	1	0.065	1	0.69	1	0.69	1
KTMW027	k	7.1415	0	14.6276	0	1.37	1	670.91	0	0.86	1	60.4502	0	0.195	1	0.195	1	1.18	1	1.18	1	7.05	1	140.306	0	0.04	1	0.04	1	0.095	1	0.095	1	0.07	1	0.07	1	0.16	1	0.16	1	0.065	1	0.065	1	0.69	1	0.69	1
KTMW028	k	3.17	1	8.37543	0	1.37	1	1.37	1	0.86	1	60.4409	0	0.195	1	0.195	1	1.18	1	1.18	1	7.05	1	7.05	1	0.04	1	0.04	1	0.095	1	0.095	1	0.07	1	0.07	1	0.16	1	0.16	1	0.065	1	0.065	1	0.69	1	0.69	1
KTMW029	k	21.7132	0	3.17	1	1.37	1	1.37	1	0.86	1	60.4698	0	0.195	1	0.195	1	1.18	1	1.18	1	7.05	1	7.05	1	0.04	1	0.04	1	0.095	1	0.095	1	0.07	1	0.07	1	0.16	1	0.16	1	0.065	1	0.065	1	0.69	1	0.69	1
KTMW030	k	3.17	1	3.17	1	1.37	1	1.37	1	0.86	1	60.3571	0	0.195	1	0.195	1	1.18	1	1.18	1	7.05	1	7.05	1	0.04	1	0.04	1	0.095	1	0.095	1	0.07	1	0.07	1	0.16	1	0.16	1	0.065	1	0.065	1	0.69	1	0.69	1
KTMW031	k	3.17	1	12.6272	0	1.37	1	179.084	0	0.86	1	60.123	0	0.195	1	0.195	1	1.18	1	1.18	1	7.05	1	7.05	1	0.04	1	0.04	1	0.095	1	0.095	1	0.07	1	0.07	1	0.16	1	0.16	1	0.065	1	0.065	1	0.69	1	0.69	1
KTND032	k	3.17	1	8.58826	0	1.37	1	1.37	1	0.86	1	60.0297	0	0.195	1	0.195	1	1.18	1	1.18	1	7.05	1	7.05	1	0.04	1	0.04	1	0.095	1	0.095	1	0.07	1	0.07	1	0.16	1	0.16	1	0.065	1	0.065	1	0.69	1	0.69	1
KTND033	k	18.7964	0	3.17	1	1.37	1	1.37	1	0.86	1	60.7298	0	0.195	1	0.195	1	1.18	1	1.18	1	7.05	1	7.05	1	0.04	1	0.04	1	0.095	1	0.095	1	0.07	1	0.07	1	0.16	1	0.16	1	0.065	1	0.065	1	0.69	1	0.69	1
KTND034	k	3.17	1	35.1694	0	1.37	1	1.37	1	0.86	1	60.5728	0	0.195	1	0.195	1	1.18	1	1.18	1	7.05	1	7.05	1	0.04	1	0.04	1	0.095	1	0.095	1	0.07	1	0.07	1	0.16	1	0.16	1	0.065	1	0.065	1	0.69	1	0.69	1
KTND035	k	3.17	1	39.1574	0	1.37	1	1.37	1	0.86	1	60.7475	0	0.195	1	0.195	1	1.18	1	1.18	1	7.05	1	7.05	1	0.04	1	0.04	1	0.095	1	0.095	1	0.07	1	0.07	1	0.16	1	0.16	1	0.065	1	0.065	1	0.69	1	0.69	1
KTND036	k	41.4445	0	54.5005	0	1.37	1	1.37	1	0.86	1	60.3054	0	0.195	1	0.195	1	1.18	1	1.18	1	7.05	1	7.05	1	4.66351	1	0.04	1	40.828	0	0.095	1	0.07	1	0.07	1	16.6589	0	0.16	1	0.065	1	0.065	1	0.69	1	0.69	1
KTNJ037-1	k	8.24432	0	3.17	1	1.37	1	1.37	1	0.86	1	60.6976	0	0.195	1	0.195	1	1.18	1	1.18	1	7.05	1	7.05	1	3.65688	1	0.04	1	0.095	1	0.095	1	10.9121	0	0.07	1	76.0139	0	0.16	1	0.065	1	0.065	1	0.69	1	0.69	1
KTNJ038-1	k	3.17	1	13.5312	0	1.37	1	1.37	1	0.86	1	60.644	0	0.195	1	0.195	1	1.18	1	1.18	1	7.05	1	7.05	1	0.04	1	0.04	1	0.095	1	0.095	1	0.07	1	0.07	1	0.16	1	0.16	1	0.065	1	0.065	1	0.69	1	0.69	1
KTNJ039	k	3.17	1	15.6579	0	1.37	1	1.37	1	0.86	1	0.86	1	0.195	1	0.195	1	1.18	1	1.18	1	7.05	1	7.05	1	0.04	1	0.04	1	0.095	1	0.095	1	0.07	1	0.07	1	0.16	1	0.16	1	0.065	1	0.065	1	0.69	1	0.69	1
KTNJ040-2	k	27.8536	0	3.17	1	1.37	1	1.37	1	0.86	1	0.86	1	0.195	1	0.195	1	1.18	1	1.18	1	7.05	1	7.05	1	0.04	1	0.04	1	0.095	1	0.095	1	0.07	1	0.07	1	0.16	1	0.16	1	0.065	1	0.065	1	0.69	1	0.69	1
KTNJ041-2	k	3.17	1	3.17	1	1.37	1	1.37	1	0.86	1	0.86	1	0.195	1	0.195	1	1.18	1	1.18	1	7.05	1	7.05	1	0.04	1	0.04	1	0.095	1	0.095	1	0.07	1	0.07	1	0.16	1	0.16	1	0.065	1	0.065	1	0.69	1	0.69	1
KEY
0= Value ˂LOD
[truncated: 40 more columns]

## Sheet: LOD AND HALF LOD
LOD	LOD	LOD/2
	(µg/kg)
NIV	6.34	3.17
DON	2.74	1.37
FUS-X	1.72	0.86
NEO	0.39	0.195
3-AcDON	2.36	1.18
15-AcDON	14.1	7.05
AFG2	0.08	0.04
AFG1	0.19	0.095
AFB2	0.14	0.07
AFB1	0.32	0.16
DAS	0.13	0.065
ROQ-C	1.38	0.69
HT2	0.94	0.47
FB1	3.66	1.83
AOH	0.79	0.395
T2	0.17	0.085
FB3	3.47	1.735
OTA	1.27	0.635
ZEN	1.7	0.85
STE	0.22	0.11
FB2	1.35	0.675
AME	6.27	3.135
